# Supplementary material for: Exploring country-wide equitable government health care facility access in Uganda
Source: Int J Equity Health. 2021 Jan 18;20:38. doi: 10.1186/s12939-020-01371-5 (PMC7814723; doi:10.1186/s12939-020-01371-5)
Supplement: Supplementary file 3 — Additional file 3. A summary of all linear mixed effects models generated. [file 12939_2020_1371_MOESM3_ESM.xlsx]

## Sheet: Walk
Model
HC2	Predictors	Estimates	std. Error	CI	Statistic	p	Estimates	std. Error	CI	Statistic	p	Estimates	std. Error	CI	Statistic	p	Estimates	std. Error	CI	Statistic	p	Estimates	std. Error	CI	Statistic	p
	(Intercept)	73.04	8.53	56.33 – 89.76	8.57	<0.001	73.79	5.96	62.11 – 85.48	12.38	<0.001	78.92	3.09	72.87 – 84.98	25.54	<0.001	78.63	2.51	73.71 – 83.55	31.3	<0.001	74.11	2.5	69.21 – 79.01	29.66	<0.001
	Poverty						175.36	9.21	157.30 – 193.42	19.03	<0.001						98.89	8.79	81.65 – 116.13	11.25	<0.001	102.2	8.56	85.43 – 118.98	11.94	<0.001
	Population Density											-268.75	8.46	-285.32 – -252.17	-31.78	<0.001	-236.64	8.77	-253.83 – -219.45	-26.98	<0.001	-261.91	8.68	-278.93 – -244.90	-30.17	<0.001
	Interaction																					-628.2	39.88	-706.36 – -550.04	-15.75	<0.001
	Random Effects
	σ2	3365.62					3108.37					2756.56					2680.17					2532.11
	τ00	789.49 SubRegion					381.47 SubRegion					96.32 SubRegion					61.05 SubRegion					59.85 SubRegion
	ICC	0.19					0.11					0.03					0.02					0.02
	AIC	46631.6					46288.7					45765.1					45643.4					45404.2
	BIC	46650.7					46314.1					45790.5					45675.2					45442.3
HC3	Predictors	Estimates	std. Error	CI	Statistic	p	Estimates	std. Error	CI	Statistic	p	Estimates	std. Error	CI	Statistic	p	Estimates	std. Error	CI	Statistic	p	Estimates	std. Error	CI	Statistic	p
	(Intercept)	98.15	10.64	77.30 – 118.99	9.23	<0.001	99.28	7.91	83.77 – 114.79	12.55	<0.001	105.29	3.84	97.76 – 112.81	27.43	<0.001	104.62	4.55	95.70 – 113.55	22.98	<0.001	99.44	5.21	89.23 – 109.66	19.08	<0.001
	Poverty						280.46	10.54	259.79 – 301.12	26.6	<0.001						195.83	10.31	175.62 – 216.04	19	<0.001	203.81	10.07	184.07 – 223.54	20.24	<0.001
	Population Density											-322.7	10.01	-342.33 – -303.08	-32.23	<0.001	-257.98	10.24	-278.05 – -237.91	-25.19	<0.001	-288.61	10.18	-308.56 – -268.66	-28.35	<0.001
	Interaction																					-725.85	46.34	-816.67 – -635.03	-15.66	<0.001
	Random Effects
	σ2	4720.74					4052.83					3845.27					3541.19					3345.5
	τ00	1229.73 SubRegion					676.33 SubRegion					149.91 SubRegion					216.67 SubRegion					286.93 SubRegion
	ICC	0.21					0.14					0.04					0.06					0.08
	AIC	48070.8					47419.6					47180.8					46837.4					46601.3
	BIC	48089.8					47445					47206.2					46869.1					46639.5
HC4	Predictors	Estimates	std. Error	CI	Statistic	p	Estimates	std. Error	CI	Statistic	p	Estimates	std. Error	CI	Statistic	p	Estimates	std. Error	CI	Statistic	p	Estimates	std. Error	CI	Statistic	p
	(Intercept)	191.43	17.08	157.96 – 224.91	11.21	<0.001	193.13	12.81	168.02 – 218.25	15.07	<0.001	202.78	6.27	190.51 – 215.06	32.37	<0.001	201.81	7	188.09 – 215.53	28.83	<0.001	198.92	7.25	184.71 – 213.13	27.44	<0.001
	Poverty						414.57	16.94	381.36 – 447.78	24.47	<0.001						279.02	16.55	246.58 – 311.46	16.86	<0.001	282.95	16.53	250.56 – 315.34	17.12	<0.001
	Population Density											-506.28	15.97	-537.59 – -474.97	-31.69	<0.001	-414.16	16.44	-446.39 – -381.93	-25.19	<0.001	-431.04	16.72	-463.80 – -398.28	-25.79	<0.001
	Interaction																					-403.72	76.22	-553.12 – -254.32	-5.3	<0.001
	Random Effects
	σ2	11919.9					10463.3					9767.67					9149.49					9087.88
	τ00	3171.60 SubRegion					1773.95 SubRegion					400.77 SubRegion					509.93 SubRegion					545.83 SubRegion
	ICC	0.21					0.14					0.04					0.05					0.06
	AIC	52007.5					51450.7					51143.3					50870.6					50844.7
	BIC	52026.6					51476.1					51168.8					50902.4					50882.8
HOSPITAL	Predictors	Estimates	std. Error	CI	Statistic	p	Estimates	std. Error	CI	Statistic	p	Estimates	std. Error	CI	Statistic	p	Estimates	std. Error	CI	Statistic	p	Estimates	std. Error	CI	Statistic	p
	(Intercept)	344.37	26.21	293.01 – 395.74	13.14	<0.001	346.98	22.22	303.43 – 390.53	15.62	<0.001	359.5	15.35	329.41 – 389.58	23.42	<0.001	357.85	17.55	323.46 – 392.24	20.39	<0.001	359.91	17.3	326.00 – 393.82	20.8	<0.001
	Poverty						654.98	29.85	596.48 – 713.48	21.94	<0.001						485.22	30.37	425.71 – 544.74	15.98	<0.001	482.14	30.38	422.60 – 541.67	15.87	<0.001
	Population Density											-678.9	29.3	-736.32 – -621.48	-23.17	<0.001	-523.27	30.13	-582.32 – -464.22	-17.37	<0.001	-510.9	30.7	-571.07 – -450.72	-16.64	<0.001
	Interaction																					289.05	139.67	15.29 – 562.80	2.07	0.039
	Random Effects
	σ2	36142.7					32485.7					32220					30372					30343.8
	τ00	7442.62 SubRegion					5330.03 SubRegion					2488.63 SubRegion					3289.19 SubRegion					3183.94 SubRegion
	ICC	0.17					0.14					0.07					0.1					0.09
	AIC	56719.1					56265.3					56222.4					55976.9					55974.6
	BIC	56738.2					56290.7					56247.8					56008.7					56012.8
RRH	Predictors	Estimates	std. Error	CI	Statistic	p	Estimates	std. Error	CI	Statistic	p	Estimates	std. Error	CI	Statistic	p	Estimates	std. Error	CI	Statistic	p	Estimates	std. Error	CI	Statistic	p
	(Intercept)	691.83	52.34	589.25 – 794.41	13.22	<0.001	694.26	43.23	609.53 – 778.98	16.06	<0.001	726.66	32.19	663.56 – 789.76	22.57	<0.001	726.4	31.58	664.50 – 788.29	23	<0.001	728.53	31.94	665.92 – 791.14	22.81	<0.001
	Poverty						582.94	57.21	470.82 – 695.06	10.19	<0.001						82.64	55.12	-25.39 – 190.68	1.5	0.134	79.48	55.18	-28.66 – 187.63	1.44	0.15
	Population Density											-1593.59	51.83	-1695.18 – -1492.00	-30.74	<0.001	-1567.37	54.69	-1674.56 – -1460.17	-28.66	<0.001	-1554.49	55.77	-1663.79 – -1445.18	-27.87	<0.001
	Interaction																					299.51	253.67	-197.68 – 796.70	1.18	0.238
	Random Effects
	σ2	122047					119269					100145					100102					100064
	τ00	29752.50 SubRegion					20184.92 SubRegion					11077.07 SubRegion					10646.39 SubRegion					10865.68 SubRegion
	ICC	0.2					0.14					0.1					0.1					0.1
	AIC	61892.9					61793.1					61045.8					61045.6					61046.2
	BIC	61912					61818.6					61071.2					61077.3					61084.3
NRH	Predictors	Estimates	std. Error	CI	Statistic	p	Estimates	std. Error	CI	Statistic	p	Estimates	std. Error	CI	Statistic	p	Estimates	std. Error	CI	Statistic	p	Estimates	std. Error	CI	Statistic	p
	(Intercept)	2771.12	352.72	2079.81 – 3462.43	7.86	<0.001	2775.33	331.77	2125.07 – 3425.58	8.37	<0.001	2796.58	336.79	2136.48 – 3456.68	8.3	<0.001	2794.2	324.9	2157.41 – 3430.99	8.6	<0.001	2806.11	326.6	2165.99 – 3446.23	8.59	<0.001
	Poverty						1073.55	90.37	896.42 – 1250.68	11.88	<0.001						789.73	94.18	605.15 – 974.32	8.39	<0.001	770.02	94.14	585.50 – 954.53	8.18	<0.001
	Population Density											-1141.39	89.33	-1316.47 – -966.31	-12.78	<0.001	-895.78	93.33	-1078.69 – -712.86	-9.6	<0.001	-821.41	95.07	-1007.74 – -635.07	-8.64	<0.001
	Interaction																					1689.33	430.99	844.59 – 2534.06	3.92	<0.001
	Random Effects
	σ2	303629					293944					292440					287723					286676
	τ00	1367555.03 SubRegion					1209867.39 SubRegion					1246766.01 SubRegion					1160207.22 SubRegion					1172295.43 SubRegion
	ICC	0.82					0.8					0.81					0.8					0.8
	AIC	65798.3					65661.6					65640.1					65572.4					65559.1
	BIC	65817.4					65687					65665.6					65604.2					65597.2

## Sheet: Bike
Model
HC2	Predictors	Estimates	std. Error	CI	Statistic	p	Estimates	std. Error	CI	Statistic	p	Estimates	std. Error	CI	Statistic	p	Estimates	std. Error	CI	Statistic	p	Estimates	std. Error	CI	Statistic	p
	(Intercept)	-54.43	5.03	-64.29 – -44.57	-10.82	<0.001	-54.93	4.35	-63.47 – -46.40	-12.62	<0.001	-57.15	2.51	-62.06 – -52.24	-22.81	<0.001	-56.77	3.21	-63.06 – -50.48	-17.69	<0.001	-55.42	3.35	-61.99 – -48.86	-16.54	<0.001
	Poverty						-128.36	5.71	-139.56 – -117.16	-22.46	<0.001						-99.7	5.86	-111.18 – -88.22	-17.03	<0.001	-101.74	5.83	-113.17 – -90.31	-17.44	<0.001
	Population_Density											120.52	5.65	109.45 – 131.60	21.33	<0.001	87.72	5.81	76.33 – 99.11	15.1	<0.001	95.74	5.89	84.19 – 107.30	16.24	<0.001
	int																					188.73	26.81	136.18 – 241.29	7.04	<0.001
	Random Effects
	σ2	1330.47					1189.88					1210.06					1131.52					1118.22
	τ00	274.18 SubRegion					204.78 SubRegion					65.20 SubRegion					109.58 SubRegion					119.50 SubRegion
	ICC	0.17					0.15					0.05					0.09					0.1
	AIC	42685.9					42211.3					42270.4					41993.4					41946.2
	BIC	42705					42236.7					42295.8					42025.2					41984.3
HC3	Predictors	Estimates	std. Error	CI	Statistic	p	Estimates	std. Error	CI	Statistic	p	Estimates	std. Error	CI	Statistic	p	Estimates	std. Error	CI	Statistic	p	Estimates	std. Error	CI	Statistic	p
	(Intercept)	-40	3.66	-47.18 – -32.83	-10.93	<0.001	-40.43	3.21	-46.71 – -34.14	-12.61	<0.001	-42.5	1.35	-45.15 – -39.85	-31.4	<0.001	-42.13	2.29	-46.63 – -37.64	-18.37	<0.001	-40.55	2.64	-45.72 – -35.38	-15.38	<0.001
	Poverty						-109.03	4.52	-117.89 – -100.16	-24.1	<0.001						-81.9	4.58	-90.88 – -72.92	-17.87	<0.001	-84.59	4.54	-93.48 – -75.69	-18.64	<0.001
	Population_Density											110.02	4.36	101.46 – 118.57	25.21	<0.001	82.23	4.55	73.31 – 91.14	18.08	<0.001	91.61	4.59	82.62 – 100.60	19.97	<0.001
	int																					221.43	20.86	180.54 – 262.32	10.61	<0.001
	Random Effects
	σ2	848.87					747.06					748.78					695.19					676.78
	τ00	144.74 SubRegion					110.80 SubRegion					17.82 SubRegion					55.61 SubRegion					74.02 SubRegion
	ICC	0.15					0.13					0.02					0.07					0.1
	AIC	40774					40231.5					40222.2					39921.1					39812.3
	BIC	40793					40256.9					40247.7					39952.8					39850.4
HC4	Predictors	Estimates	std. Error	CI	Statistic	p	Estimates	std. Error	CI	Statistic	p	Estimates	std. Error	CI	Statistic	p	Estimates	std. Error	CI	Statistic	p	Estimates	std. Error	CI	Statistic	p
	(Intercept)	-87.36	6.81	-100.70 – -74.02	-12.84	<0.001	-88.06	5.65	-99.14 – -76.99	-15.58	<0.001	-91.73	3	-97.60 – -85.85	-30.61	<0.001	-91.24	3.84	-98.76 – -83.71	-23.76	<0.001	-91.02	3.88	-98.63 – -83.42	-23.46	<0.001
	Poverty						-173.17	7.99	-188.82 – -157.51	-21.68	<0.001						-123.33	8.06	-139.12 – -107.54	-15.31	<0.001	-123.64	8.06	-139.45 – -107.84	-15.33	<0.001
	Population_Density											192.53	7.71	177.43 – 207.63	24.98	<0.001	151.75	8	136.08 – 167.43	18.97	<0.001	153	8.15	137.02 – 168.98	18.76	<0.001
	int																					29.71	37.15	-43.09 – 102.51	0.8	0.424
	Random Effects
	σ2	2585.56					2329.97					2274.85					2153.57					2153.16
	τ00	501.58 SubRegion					344.02 SubRegion					91.58 SubRegion					155.30 SubRegion					157.86 SubRegion
	ICC	0.16					0.13					0.04					0.07					0.07
	AIC	45509					45065.7					44950.2					44725.4					44726.8
	BIC	45528					45091.1					44975.6					44757.2					44764.9
HOSPITAL	Predictors	Estimates	std. Error	CI	Statistic	p	Estimates	std. Error	CI	Statistic	p	Estimates	std. Error	CI	Statistic	p	Estimates	std. Error	CI	Statistic	p	Estimates	std. Error	CI	Statistic	p
	(Intercept)	-166.23	11.41	-188.59 – -143.87	-14.57	<0.001	-167.36	11.04	-189.01 – -145.72	-15.15	<0.001	-172.48	8.03	-188.21 – -156.75	-21.49	<0.001	-171.67	9.84	-190.95 – -152.40	-17.46	<0.001	-174.03	9.37	-192.39 – -155.67	-18.58	<0.001
	Poverty						-299.75	14.81	-328.77 – -270.73	-20.24	<0.001						-232.3	15.27	-262.24 – -202.37	-15.21	<0.001	-228.6	15.24	-258.47 – -198.73	-15	<0.001
	Population_Density											282.42	14.69	253.64 – 311.21	19.23	<0.001	208.48	15.15	178.79 – 238.17	13.76	<0.001	194.28	15.4	164.09 – 224.47	12.61	<0.001
	int																					-330.01	70.03	-467.27 – -192.75	-4.71	<0.001
	Random Effects
	σ2	8766.33					7994.94					8082.66					7657.95					7620.12
	τ00	1404.71 SubRegion					1316.89 SubRegion					682.77 SubRegion					1039.24 SubRegion					938.09 SubRegion
	ICC	0.14					0.14					0.08					0.12					0.11
	AIC	50696.1					50306.9					50346.1					50123.8					50103.7
	BIC	50715.1					50332.3					50371.5					50155.6					50141.8
RRH	Predictors	Estimates	std. Error	CI	Statistic	p	Estimates	std. Error	CI	Statistic	p	Estimates	std. Error	CI	Statistic	p	Estimates	std. Error	CI	Statistic	p	Estimates	std. Error	CI	Statistic	p
	(Intercept)	-339.31	23.2	-384.78 – -293.83	-14.63	<0.001	-340.39	19.64	-378.89 – -301.88	-17.33	<0.001	-354.7	15.21	-384.52 – -324.89	-23.32	<0.001	-354.59	15.03	-384.05 – -325.13	-23.59	<0.001	-357.67	15.35	-387.77 – -327.58	-23.29	<0.001
	Poverty						-259.08	28.11	-314.18 – -203.99	-9.22	<0.001						-36.28	27.57	-90.32 – 17.76	-1.32	0.188	-31.88	27.57	-85.91 – 22.16	-1.16	0.248
	Population_Density											706.79	25.92	655.98 – 757.59	27.27	<0.001	695.22	27.36	641.60 – 748.85	25.41	<0.001	676.6	27.87	621.98 – 731.23	24.28	<0.001
	int																					-433.83	126.8	-682.35 – -185.30	-3.42	0.001
	Random Effects
	σ2	29413.3					28864.4					25098.2					25089.5					25017.9
	τ00	5829.59 SubRegion					4155.69 SubRegion					2464.05 SubRegion					2404.95 SubRegion					2503.90 SubRegion
	ICC	0.17					0.13					0.09					0.09					0.09
	AIC	55843.1					55761.6					55163.3					55163.6					55153.9
	BIC	55862.2					55787					55188.7					55195.3					55192
NRH	Predictors	Estimates	std. Error	CI	Statistic	p	Estimates	std. Error	CI	Statistic	p	Estimates	std. Error	CI	Statistic	p	Estimates	std. Error	CI	Statistic	p	Estimates	std. Error	CI	Statistic	p
	(Intercept)	-1408.37	174.38	-1750.16 – -1066.59	-8.08	<0.001	-1410.25	165.31	-1734.25 – -1086.26	-8.53	<0.001	-1419.47	167.74	-1748.22 – -1090.71	-8.46	<0.001	-1418.39	162.51	-1736.89 – -1099.88	-8.73	<0.001	-1427.98	163.75	-1748.93 – -1107.04	-8.72	<0.001
	Poverty						-479.54	41.36	-560.61 – -398.47	-11.59	<0.001						-357.19	43.16	-441.78 – -272.61	-8.28	<0.001	-341.3	42.98	-425.53 – -257.07	-7.94	<0.001
	Population_Density											497.25	40.93	417.04 – 577.46	12.15	<0.001	386.15	42.77	302.33 – 469.97	9.03	<0.001	326.25	43.4	241.19 – 411.31	7.52	<0.001
	int																					-1360.5	196.74	-1746.12 – -974.89	-6.92	<0.001
	Random Effects
	σ2	63503.1					61568.9					61378.5					60412.4					59736.2
	τ00	334308.72 SubRegion					300397.01 SubRegion					309291.38 SubRegion					290293.74 SubRegion					294736.58 SubRegion
	ICC	0.84					0.83					0.83					0.83					0.83
	AIC	59150					59019.7					59006.9					58940.9					58895.4
	BIC	59169.1					59045.1					59032.3					58972.7					58933.5
